# Supplementary material for: MdWRKY120 Enhance Apple Susceptibility to Alternaria alternata
Source: Plants (Basel). 2022 Dec 5;11(23):3389. doi: 10.3390/plants11233389 (PMC10004717; doi:10.3390/plants11233389)
Supplement: Supplementary file 1 [file plants-11-03389-s001.zip]

Archive with 1 entries (1 files):
- plants-2042355-supplementary.pdf
